# Supplementary material for: The Stability of a Mixed-Phase Barium Cerium Iron Oxide under Reducing Conditions in the Presence of Hydrogen
Source: Molecules. 2023 Feb 2;28(3):1429. doi: 10.3390/molecules28031429 (PMC9920736; doi:10.3390/molecules28031429)
Supplement: Supplementary file 1 [file molecules-28-01429-s001.zip]

Archive with 1 entries (1 files):
- molecules-2158572-supplementary.pdf
